# Supplementary material for: Horseradish Peroxidase-Encapsulated Fluorescent Bio-Nanoparticle for Ultra-Sensitive and Easy Detection of Hydrogen Peroxide
Source: Biosensors (Basel). 2023 Feb 17;13(2):289. doi: 10.3390/bios13020289 (PMC9953809; doi:10.3390/bios13020289)
Supplement: Supplementary file 1 [file biosensors-13-00289-s001.zip]

Archive with 1 entries (1 files):
- biosensors-2159584-supplementary.pdf
